# Supplementary material for: Global database of leishmaniasis occurrence locations, 1960–2012
Source: Sci Data. 2014 Sep 30;1:140036. doi: 10.1038/sdata.2014.36 (PMC4432653; doi:10.1038/sdata.2014.36)
Supplement: Supplementary file 1 [file sdata201436-isa1.zip]

Archive with 3 entries (3 files):
- i_Investigation.txt
- s_pigott.txt
- a_pigott.txt
