# Supplementary material for: Global database of leishmaniasis occurrence locations, 1960–2012
Source: Sci Data. 2014 Sep 30;1:140036. doi: 10.1038/sdata.2014.36 (PMC4432653; doi:10.1038/sdata.2014.36)
Supplement: Supplementary file 1 [file sdata201436-isa1.zip › a_pigott.txt]

Sample Name	Protocol REF	Comment[geo-positioning]	Assay Name	Raw Data File	Comment[Data Repository]	Comment[Data Record Accession]	Protocol REF	Parameter[temporal resolution]	Parameter[spatial resolution]	Comment[spatial resolution]	Derived Data File	Comment[Data Repository]	Comment[Data Record Accession]	Comment[Data URL]
#Visceral leishmaniasis
1_Literature	Geo-positioning of data	latitude/ longitude identified in Google Maps where possible; data adjusted to point or polygon depending on precision of reporting	VisceralLeishmania1				Occurrence standardisation	year	5 km x 5 km point; polygon less than or equal to 1 deg x 1 deg	polygons larger than 1 deg x 1 deg excluded	VL_final_dataset.xlsx	Dryad Digital Repository	doi:10.5061/dryad.05f5h	http://dx.doi.org/10.5061/dryad.05f5h
2_CNR-L	Geo-positioning of data	latitude/ longitude identified in Google Maps where possible; data adjusted to point or polygon depending on precision of reporting	VisceralLeishmania2				Occurrence standardisation	year	5 km x 5 km point; polygon less than or equal to 1 deg x 1 deg	polygons larger than 1 deg x 1 deg excluded	VL_final_dataset.xlsx	Dryad Digital Repository	doi:10.5061/dryad.05f5h	http://dx.doi.org/10.5061/dryad.05f5h
3_GenBank	Geo-positioning of data	latitude/ longitude identified in Google Maps where possible; data adjusted to point or polygon depending on precision of reporting	VisceralLeishmania3				Occurrence standardisation	year	5 km x 5 km point; polygon less than or equal to 1 deg x 1 deg	polygons larger than 1 deg x 1 deg excluded	VL_final_dataset.xlsx	Dryad Digital Repository	doi:10.5061/dryad.05f5h	http://dx.doi.org/10.5061/dryad.05f5h
4_HealthMap	Geo-positioning of data	custom-built gazetteer used to identify geo-position; data adjusted to point or polygon depending on precision of reporting	VisceralLeishmania4				Occurrence standardisation	year	5 km x 5 km point; polygon less than or equal to 1 deg x 1 deg	polygons larger than 1 deg x 1 deg excluded	VL_final_dataset.xlsx	Dryad Digital Repository	doi:10.5061/dryad.05f5h	http://dx.doi.org/10.5061/dryad.05f5h
#Cutaneous leishmaniasis
1_Literature	Geo-positioning of data	latitude/ longitude identified in Google Maps where possible; data adjusted to point or polygon depending on precision of reporting	CutaneousLeishmania1				Occurrence standardisation	year	5 km x 5 km point; polygon less than or equal to 1 deg x 1 deg	polygons larger than 1 deg x 1 deg excluded	CL_final_dataset.xlsx	Dryad Digital Repository	doi:10.5061/dryad.05f5h	http://dx.doi.org/10.5061/dryad.05f5h
2_CNR-L	Geo-positioning of data	latitude/ longitude identified in Google Maps where possible; data adjusted to point or polygon depending on precision of reporting	CutaneousLeishmania2				Occurrence standardisation	year	5 km x 5 km point; polygon less than or equal to 1 deg x 1 deg	polygons larger than 1 deg x 1 deg excluded	CL_final_dataset.xlsx	Dryad Digital Repository	doi:10.5061/dryad.05f5h	http://dx.doi.org/10.5061/dryad.05f5h
3_GenBank	Geo-positioning of data	latitude/ longitude identified in Google Maps where possible; data adjusted to point or polygon depending on precision of reporting	CutaneousLeishmania3				Occurrence standardisation	year	5 km x 5 km point; polygon less than or equal to 1 deg x 1 deg	polygons larger than 1 deg x 1 deg excluded	CL_final_dataset.xlsx	Dryad Digital Repository	doi:10.5061/dryad.05f5h	http://dx.doi.org/10.5061/dryad.05f5h
4_HealthMap	Geo-positioning of data	custom-built gazetteer used to identify geo-position; data adjusted to point or polygon depending on precision of reporting	CutaneousLeishmania4				Occurrence standardisation	year	5 km x 5 km point; polygon less than or equal to 1 deg x 1 deg	polygons larger than 1 deg x 1 deg excluded	CL_final_dataset.xlsx	Dryad Digital Repository	doi:10.5061/dryad.05f5h	http://dx.doi.org/10.5061/dryad.05f5h
